# Supplementary material for: Rabies in the Caribbean: A Situational Analysis and Historic Review
Source: Trop Med Infect Dis. 2018 Aug 20;3(3):89. doi: 10.3390/tropicalmed3030089 (PMC6160905; doi:10.3390/tropicalmed3030089)
Supplement: Supplementary file 1 [file tropicalmed-03-00089-s001.zip]

Archive with 3 entries (2 files):
- tropicalmed-343539-supplementary/
- tropicalmed-343539-supplementary/Appendix A_CaribVet Regional Rabies Questionnaire.pdf
- tropicalmed-343539-supplementary/tropicalmed-343539 supplementary.pdf
